# Supplementary material for: Effects of Crude Shea Butters and Their Polar Extracts on Singlet Oxygen Quenching and Against Rose Bengal-Induced HaCaT Cell Phototoxicity
Source: Molecules. 2025 Mar 18;30(6):1360. doi: 10.3390/molecules30061360 (PMC11946392; doi:10.3390/molecules30061360)
Supplement: Supplementary file 1 [file molecules-30-01360-s001.zip]

Archive with 2 entries (2 files):
- molecules-3506257-supplementary.pdf
- Table S1.pptx
